# Supplementary material for: In Vitro Correction of Point Mutations in the DYSF Gene Using Prime Editing
Source: Int J Mol Sci. 2025 Jun 12;26(12):5647. doi: 10.3390/ijms26125647 (PMC12193300; doi:10.3390/ijms26125647)
Supplement: Supplementary file 1 [file ijms-26-05647-s001.zip]

Archive with 1 entries (1 files):
- ijms-3642460-supplementary.pdf
